# Supplementary material for: Case Report: Sequential Chemotherapy and Immunotherapy Produce Sustained Response in Osteosarcoma With High Tumor Mutational Burden
Source: Front Endocrinol (Lausanne). 2021 Jun 18;12:625226. doi: 10.3389/fendo.2021.625226 (PMC8249865; doi:10.3389/fendo.2021.625226)
Supplement: Supplementary file 1 [file DataSheet_1.xlsx]

## Sheet: Sheet1
	Supplementary Table 1. the detailed usage and dosage for chemotherapy and immunotherapy in this study.
	Regime name	usage and dosage
	IFO	10g/m2 over 5 Days
	EPI+DDP	Bolus Epirubicin 90 mg/m2 over 2 Days + Cisplatin 100mg/m2 over 2 Days, Every 3 weeks
	THP+DDP	Bolus THP 60 mg/m2 over 2 Days + Cisplatin 100mg/m2 over 2 Days, Every 3 weeks
	HD-MTX	10g/m2 continued iv 4h
	GEM+TXT	Gemcitabine 800mg/m2 Day1,8+ Taxotere 75mg/m2 Day8, Every 3 weeks
	PLD+DDP	PLD 40mg/m2 + Cisplatin 100 mg/m2 over 2 Days, Every 3 weeks
	Pembrolizumab	100mg Every 3 weeks
